# Supplementary material for: Ancestral alleles defined for 70 million cattle variants using a population-based likelihood ratio test
Source: Genet Sel Evol. 2024 Feb 6;56:11. doi: 10.1186/s12711-024-00879-6 (PMC10848479; doi:10.1186/s12711-024-00879-6)
Supplement: Supplementary file 1 — Additional file 1: Table S1. Variant categories by confidence and number of variants in the1000 Bull Genomes project (Run9). Table S2. Accession Number and Project ID of the out-species samples used in this study for the determination of ancestral alleles including the cattle group used for principal component analysis. Table S3. Attribution for the images used in Fig. 1. [file 12711_2024_879_MOESM1_ESM.xlsx]

## Sheet: Table S1
Table S1. Variant categories by confidence and number of variants in the 1000 Bull Genomes (Run9)
a. Chr 1-29:
Category	No. of variants	No. of Bi-alleleic variants	Remarks
PASS	41673522	31949580	Used in this study
VQSRTrancheSNP90.00to99.00	41721395	35818402	Used in this study
VQSRTrancheSNP99.00to99.90	12557071	-	-
VQSRTrancheSNP99.90to100.00	51733280	-	-
VQSRTrancheINDEL90.00to99.00	6523338	-	-
VQSRTrancheINDEL99.00to99.90	1338567	-	-
VQSRTrancheINDEL99.90to100.00	7609363	-	-
Sub-Total	83394917	67767982
b. ChrX
Category	No. of variants	No. of Bi-alleleic variants	Remarks
PASS	634330	559985	Used in this study
VQSRTrancheSNP90.00to99.00	1880928	1795302	Used in the study
VQSRTrancheSNP99.00to99.90	806433
VQSRTrancheSNP99.90to100.00	3023199
VQSRTrancheINDEL90.00to99.00	424498
VQSRTrancheINDEL99.00to99.90	73883
VQSRTrancheINDEL99.90to100.00	281250
Sub-Total	2515258	2355287

## Sheet: Table S2
Table S2. Accession No. and Project ID of out-species samples used in this study for determination of ancestral allele
Sample ID	Species	Bioproject ID	Remarks
SAMN04028906	Bos primigenius	PRJNA294709	PCA
SAMN08473804	Bos taurus	PRJNA603764	PCA
SAMN03387020	Bos taurus	PRJNA277147	PCA
SAMN10940538	Bos taurus	PRJNA343262	PCA
SAMN19491781	Bos taurus	PRJNA431934	PCA
SAMN02843131	Bos taurus	PRJNA176557	PCA
SAMN05788524	Bos indicus	PRJNA343262	PCA
SAMN01163918	Bos indicus	PRJNA174819	PCA
SAMN05788520	Bos indicus	PRJNA343262	PCA
SAMN05788522	Bos indicus	PRJNA343262	PCA
SAMN05788523	Bos indicus	PRJNA343262	PCA
SAMN19491786	Bison bison	PRJNA431934	AAD, PCA
SAMN19491787	Bison bison	PRJNA431934	AAD, PCA
SAMN05788493	Bison bison	PRJNA343262	AAD, PCA
SAMN13655886	Bison bison	PRJNA343262	AAD, PCA
SAMN05788505	Bison bison	PRJNA343262	AAD, PCA
SAMN05788506	Bison bison	PRJNA343262	AAD, PCA
SAMN10940702	Bison bison	PRJNA343262	AAD, PCA
SAMN10940703	Bison bison	PRJNA343262	AAD, PCA
SAMN05000823	Bison bison	PRJNA321590	AAD, PCA
SAMN08324143	Bison bison	PRJNA427536	AAD, PCA
SAMN15759887	Bos frontalis	PRJNA655910	AAD, PCA
SAMN15794148	Bos frontalis	PRJNA655910	AAD, PCA
SAMN15794153	Bos frontalis	PRJNA655910	AAD, PCA
SAMN15794154	Bos frontalis	PRJNA655910	AAD, PCA
SAMN02689702	Bos frontalis	PRJNA241403	AAD, PCA
SAMN08323671	Bos frontalis	PRJNA427536	AAD, PCA
SAMN08323674	Bos frontalis	PRJNA427536	AAD, PCA
SAMN08323678	Bos frontalis	PRJNA427536	AAD, PCA
SAMN08323680	Bos frontalis	PRJNA427536	AAD, PCA
SAMN08323681	Bos frontalis	PRJNA427536	AAD, PCA
SAMN08323682	Bos frontalis	PRJNA427536	AAD, PCA
SAMN08323688	Bos frontalis	PRJNA427536	AAD, PCA
SAMN08323689	Bos frontalis	PRJNA427536	AAD, PCA
SAMN08323690	Bos frontalis	PRJNA427536	AAD, PCA
SAMN05558794	Bos gaurus	PRJNA325061	AAD, PCA
SAMEA5577154	Bos gaurus	PRJEB31621	AAD, PCA
SAMN03454245	Bos grunniens	PRJNA279385	AAD, PCA
SAMN10832992	Bos grunniens	PRJNA516576	AAD, PCA
SAMN10908494	Bos grunniens	PRJNA516576	AAD, PCA
SAMN10963683	Bos grunniens	PRJNA516576	AAD, PCA
SAMN16622137	Bos grunniens	PRJNA670822	AAD, PCA
SAMN16622150	Bos grunniens	PRJNA670822	AAD, PCA
SAMN16622173	Bos grunniens	PRJNA670822	AAD, PCA
SAMN16622204	Bos grunniens	PRJNA670822	AAD, PCA
SAMN16622205	Bos grunniens	PRJNA670822	AAD, PCA
SAMN16622219	Bos grunniens	PRJNA670822	AAD, PCA
SAMN16622221	Bos grunniens	PRJNA670822	AAD, PCA
SAMN19491792	Bos javanicus	PRJNA431934	AAD, PCA
SAMN08323863	Bos javanicus	PRJNA427536	AAD, PCA
SAMN08323864	Bos javanicus	PRJNA427536	AAD, PCA
SAMN08323865	Bos javanicus	PRJNA427536	AAD, PCA
SAMN08323866	Bos javanicus	PRJNA427536	AAD, PCA
SAMN08323867	Bos javanicus	PRJNA427536	AAD, PCA
SAMN08323868	Bos javanicus	PRJNA427536	AAD, PCA
SAMN08323869	Bos javanicus	PRJNA427536	AAD, PCA
SAMN08323870	Bos javanicus	PRJNA427536	AAD, PCA
SAMN16622197	Bos mutus	PRJNA670822	AAD, PCA
SAMN16622197	Bos mutus	PRJNA670822	AAD, PCA
SAMN10531953	Bos mutus	PRJNA508864	AAD, PCA
SAMN18643077	Bos mutus	PRJNA720245	AAD, PCA
SAMN11357514	Bos mutus	PRJNA531398	AAD, PCA
SAMN21546614	Bos sauveli	PRJNA764745	AAD, PCA
SAMN21546521	Bos sauveli	PRJNA764745	AAD, PCA
AAD - used for the ancestral allele determination
PCA - Principal Component Analysis of species

## Sheet: Table S3
Table S3. Attributions of the images used in Figure 1
Image	Author/owner	accessed via	Licence	Changes if any
a. Bison	J. Dykinga	https://en.wikipedia.org/wiki/Bison#/media/File:American_bison_k5680-1.jpg	public domain	cropped to fit panel
b. Wild yak	Chungbu Sherpa	https://www.nepalminute.com/detail/626/chungba-sherpa-captures-photos-of-rare-wild-yaks-in-lapcha-la-humla-2022-Sep-20-707200	used with permission	cropped to fit panel
c. Domestic yak	Author	Merak, Tashigang, Bhutan		-
d. Banteng	B. Sukananda	https://commons.wikimedia.org/wiki/File:Banteng_Alas_Purwo.jpg#/media/File:Alas_Purwo_banteng_close_up.jpg	CC BY-SA 4.0	cropped to fit panel
e. Gaur	Animalkingdomvideos	via https://commons.wikimedia.org/wiki/File:Gaur_Male.jpg	CC BY-SA 4.0	cropped to fit panel
f. Gayal	U. Dorji	Regional Muthun Breeding Farm, Bhutan	Used with permission	-
g. Kouprey skulls	Singding et al, 2021	Kouprey (Bos Sauveli) genome unveil polytomic origin of wild Asian Bos via https://www.sciencedirect.com/science/article/pii/S2589004221011949?via%3Dihub	CC BY-SA 4.0	-
h. Mounted skeleton of aurochs	M Sümnick	https://commons.wikimedia.org/wiki/File:Copenhagen_Aurochse.jpg	CC BY-SA 2.0	cropped to fit panel
i. Angus bull	Bernd. K	https://commons.wikimedia.org/w/index.php?curid=15468224	CC BY-SA 3.0	cropped to fit panel
j. Nelore bull	Bello749	https://commons.wikimedia.org/wiki/File:RIMA_FIV_NERU.jpg	CC BY-SA 4.0	cropped to fit panel
