# Supplementary material for: Ancestral alleles defined for 70 million cattle variants using a population-based likelihood ratio test
Source: Genet Sel Evol. 2024 Feb 6;56:11. doi: 10.1186/s12711-024-00879-6 (PMC10848479; doi:10.1186/s12711-024-00879-6)
Supplement: Supplementary file 2 — Additional file 2: Method S1. Tools, command lines and thresholds used in processing of raw reads (fastq) to gVCF. [file 12711_2024_879_MOESM2_ESM.txt]

Additional file 2 Method S1

Commands and thresholds for processing raw reads (fastq to gVCF) following the guidelines from 1000 Bull Genomes. 

Software/tools 
•	trimmomatic/0.39 
•	BWA 0.7.17 
•	samtools/0.1.19 
•	htslib/1.9 
•	Picard v2.18.2 
•	GATK 4.2.0 

1. Trim and filter fastq
java -jar /usr/local/trimmomatic/0.38/trimmomatic-0.38.jar PE -threads 8 -summary ${Fastq}.summary ${Fastq_R1}.fastq ${Fastq_R2}.fastq ${Fastq_R1}-trimmed.fastq ${Fastq_R1}-singleton.fastq ${Fastq_R2}-trimmed.fastq ${Fastq_R2}-singleton.fastq MINLEN:${MINLEN} ILLUMINACLIP:${ADAPTER.fasta}:2:30:3:1:true LEADING:20 TRAILING:20 SLIDINGWINDOW:3:15 AVGQUAL:20 MINLEN:${MINLEN}

java -jar /usr/local/trimmomatic SE -threads 8 -summary ${Fastq}.summary ${Fastq_R1}.fastq ${Fastq}-trim.fastq
ILLUMINACLIP:${ADAPTERfasta}:2:30:3:1:true 
LEADING:20 
TRAILING:20
SLIDINGWINDOW: 3:15
AVGQUAL:20
MINLEN:35
-summary ${outputfile}.summary

An example of FastQC command
/usr/local/bin/fastqc -q -t 12 *fastq.gz -o ${OUTPUTdirectory}


2. Map fastq
bwa and samtools commands
/usr/local/bin/bwa mem -M -t 12 -R @RG\\tID:${RGID}\\tPL:ILLUMINA\\tSM:${RGSM} ARS-UCD1.2_Btau5.0.1Y.fa ${Fastq_R1}-trimmed.fastq.gz ${Fastq_R2}-trimmed.fastq.gz > ${OutputFile}-pe.sam

samtools sort -o ${OutputFile}-pe.sorted.bam -O BAM ${OutputFile}-pe.sam

samtools index ${OutputFile}-pe.sorted.bam

Picard MergeSamFiles command
java -Xmx80G -jar  /usr/local/picard/2.1.0/picard.jar MergeSamFiles ${BAMlist} 
O= ${INTERNATIONALID}.sorted.bam 
VALIDATION_STRINGENCY=LENIENT ASSUME_SORTED=true 
MERGE_SEQUENCE_DICTIONARIES=true

3. Mark Duplicates
java -Xmx80G -jar /usr/local/picard/2.18.2/picard.jar MarkDuplicates I=${sample}.sorted.bam \
O=${sample}_dedup.bam \
M=${SAMPLE}_dedup.metrics \
CREATE_INDEX=true \
OPTICAL_DUPLICATE_PIXEL_DISTANCE=100 \
VALIDATION_STRINGENCY=LENIENT


4. Base Quality Recalibration
java -Xmx80G -jar $GATK –T BaseRecalibrator \
-R ARS-UCD1.2_Btau5.0.1Y.fa \
-I ${sample}_dedup.bam \
-–knownSites:vcf ${KnownSites} \
-–bqsrBAQGapOpenPenalty 45 \
-o ${sample}.recal.table
GATK ApplyBQSR command
java -Xmx80G -jar java -Xmx64G -jar /apps/gatk/4.2.0.0/gatk-package-4.2.4.1-local.jar ApplyBQSR \
-R ARS-UCD1.2_Btau5.0.1Y.fa \
-I ${sample}_dedup.bam \
--bqsr-recal-file ${sample}-recal.table \
-o ${sample}_dedup_recal.bam

samtools index ${sample}-recal.bam

GATK AnalyzeCovariates command
java -Xmx80G -jar $GATK –T AnalyzeCovariates 
-R ARS-UCD1.2_Btau5.0.1Y.fa 
-before ${sample}.recal.table 
-after after_recal.table 
-plots recal_plots.pdf

5. Create GVCF file
java -Xmx80G -jar $GATK –T HaplotypeCaller \
-R ARS-UCD1.2_Btau5.0.1Y.fa \
-I ${sample}_dedup_recal.bam \
-o ${sample}_dedup_recal.g.vcf.gz \
-ERC GVCF 
