# Supplementary material for: Ancestral alleles defined for 70 million cattle variants using a population-based likelihood ratio test
Source: Genet Sel Evol. 2024 Feb 6;56:11. doi: 10.1186/s12711-024-00879-6 (PMC10848479; doi:10.1186/s12711-024-00879-6)
Supplement: Supplementary file 4 — Additional file 4: Method S3. Bash script for determining ancestral alleles using the likelihood ratio test steps 1 to 3 in Additional file 3: Method S2. [file 12711_2024_879_MOESM4_ESM.txt]

#Additional File 4 Method S3: Bash script for determining ancestral alleles using LRT step 1-3 in Additional File 3 Method S2

# Input: 
# list of Biallelic variant position of the cattle for which ancestral allele are to be determined  (biallelic_var.pos) 
# VCFs of individual out-species for biallelic_var.pos (eg, out-spp01.vcf.gz, out-spp02.vcf.gz....etc this is because each species is processed separately) 
#Note: some of the biallelic variants in species of interest can be multi-allelic in out-species and thus have to be removed 

#For each of the out-species, run step 1-3: 

#STEP 1: Determine the genotype frequency (GTf)at each position from the VCF

#input file 
n=$1

#input file prefix
m=`echo $n | sed 's/.vcf.gz//g'`

## Extract genotypes from VCF and then convert to 0,1,2 format, 0 as homozygous reference, 1 heterozygous and 2 homozygous alternate
module load vcftools 
vcftools --gzvcf $n --012 --out output

# transpose the output.012 file to make it per position 

sed -e 's/\t/ /g' -e -e 's/-1/./g' output.012 > TrInp 

module load R 

Rscript transp.r 			#r script to transpose genotypes is at the end of this document 

awk 'NR>1{print $0}' TrOut > temp0 

paste -d " " output.012.pos temp0 | sed 's/\t/ /g' > temp1  # change missing genotypes -1 to .

## Count of animals per GT 0,1 and 2 at a position (GT frequency)  
awk 'BEGIN{ FS=OFS=" " }
    NR==1 { print $1,$2, "A1A1", "A1A2", "A2A2" }
    NR>1  { for(i=3; i<=NF; i++) { zeros+=$i==0; ones+=$i==1; twos+=$i==2}; print $1,$2, zeros, ones, twos; ones=zeros=twos=0}' temp1 > GTf.tab

#STEP 2 Determination of genotype configuration (GTc), estimation likelihood ratio (LR) and assignment of LR to GTc
## Configuration of GTf (GTc) as No. of animals inorder for genotypes 0,1 and 2 and then summary for each GTc
awk 'NR>1{print $3"-"$4"-"$5}' GTf.tab | sort | uniq -c > temp.tab    
awk '{print NR,$2,$1}' temp.tab | sed 's/-/ /g' > GTc_obs.tab

## Assign the signal (LR) to one the two alleles (A1 or A2), assigning to one with higher number of animals, if equal (NA)
awk '{if ($2 > $4) print $1,$2,$3,$4,"A1",$5; if ($2 < $4) print $1,$2,$3,$4,"A2",$5; if ($2 == $4) print $1,$2,$3,$4,"None",$5}' GTc_obs.tab > GTc_obs-sig.tab

## Calculate the expected number of sites per GTc (GTc_exp.tab) 
awk 'NR == FNR { count++ } END { print count > "t.txt" }' GTf_tmp
awk 'NR == FNR { count++ } END { print count > "o.txt" }' GTc_obs.tab

paste -d " " t.txt o.txt | awk '{printf("%.3f\n", $1/$2 ) }' > txo.txt  		#GTc_exp = total sites/number of GTc_obs
paste -d " " o.txt txo.txt | awk '{while ($1-- > 0) print $2}' > GTc_exp.tab 	#generate for GTc_exp per GTc for total sites 
paste -d " " GTc_obs-sig.tab GTc_exp.tab > GTc_obs_exp.tab 						# paste GTc_exp 

## Estimate LR ratio of GTc_obs/GTc_exp and assign LR (LRa) 
awk '{printf ("%.3f\n", $6/$7)}' GTc_obs_exp.tab > LR.tab 
paste -d " "  GTc_obs_exp.tab LR.tab > GTc_obs_exp_LR.tab
awk '{if($5=="A1") print $0,$8,"0"; if($5=="A2") print $0,"0",$8; if($5=="None") print $0,"0","0"}' GTc_obs_exp_LR.tab > LRa.tab
 
# STEP 3: Assignment of LRas to individual sites based on GTc at a site 
## based on the GTc_obs, replicate each GTci as many as GTc_obs (total no. of site)
awk '{while ($6-- > 0) print $2"-"$3"-"$4,$9,$10}' LRa.tab > LRa-sites.tab  

## Sort the LRa-sites.table by GTf 
sort -k1V LRa-sites.tab > LRa-sites-sor.tab 

## Similarly prepare GTf.tab by sorting GTfs (as key)
awk '{print $1,$2,$3"-"$4"-"$5}' GTf_tmp > temp-gtf 		#prints out GTf as combined 
sort -k3V temp-gtf > GTf-sor.tab 

##Paste the GTf-sor and LRa-sites-sor 
paste -d " " GTf-sor.tab LRa-sites-sor.tab > tempGTf-LRa.tab

## sort the tempGTf-LRa.tab back to Chr and Position 
awk '{print $1,$2,$3,$5,$6}' tempGTf-LRa.tab > tempGTfLRa.tab 

cat tempGTfLRa.tab | sort -k1n -k2n tempGTfLRa.tab > temp
zcat $n | sed '/^#/d' | awk '{print $1,$2,$4,$5}' > A1a2.list
paste -d " " A1a2.list temp | awk '{print $1,$2,$3,$4,$7,$8,$9}' > $m.GTf-LRa.tab 

## Intermediate files are removed. Delete the next lines if you wish to inspect these files.
rm A1a2.list GTc_obs.tab LRa-sites.tab temp* GTc_exp.tab GTf-sor.tab LRa.tab TrInp TrOut\
GTc_obs_exp_LR.tab GTf.tab LR.tab tempGTfLRa.tab t.txt GTc_obs_exp.tab GTf_tmp temp temp.GT.FORMAT txo.txt \
GTc_obs-sig.tab LRa-sites-sor.tab o.txt temp_GT.012 temp.log


#transp.r  to transpose a file TrInp 
a <- data2<-read.table("TrInp", header=FALSE, sep=" ")
ta <- t(a)
write.table(ta, file = "TrOut", quote = FALSE, sep = " ", col.names = F, row.names = F)
