# Supplementary material for: Ancestral alleles defined for 70 million cattle variants using a population-based likelihood ratio test
Source: Genet Sel Evol. 2024 Feb 6;56:11. doi: 10.1186/s12711-024-00879-6 (PMC10848479; doi:10.1186/s12711-024-00879-6)
Supplement: Supplementary file 5 — Additional file 5: Table S8. Summary of likelihood ratios for major and minor alleles designated as ancestral alleles and number of species contributing to the likelihood ratio. Table S9. Annotation of variant positions of ancestral alleles from high confidence and low/failed categories. Table S10. Partitioning of positions of ancestral alleles according to categories in the1000 Bull Genomes project. [file 12711_2024_879_MOESM5_ESM.xlsx]

## Sheet: Table S8
Table S8. Summary of likelihood ratios for major and minor allele designated as ancestral alleles and number of species supporting contributing to the likelihood ratio
a. Likelihood ratio	N	Mean	SD	Min	Max
Overall	67766018	0.982863	0.0669149	0.5	1
Maj allele	59296006	0.962918	0.161004	0	1
Min allele	8469172	0.861429	0.298221	0	1
b. No. of supporting species	N	Mean	SD	Min	Max
Overall	67766018	6.22589	0.63036	1	7
Maj allele	59296006	6.24625	0.625964	1	7
Min allele	8469172	6.08334	0.642388	1	7
Major allele in 1000 Bull Genomes designated as putatuve ancestral allele; Minor allele in 1000 Bull Genome designated as putative ancestral allele

## Sheet: Table S9
Table S9. Annotation of variant positions of ancestral alleles from high confidence and low/failed categories
Consequences	High confidences* ancestral allele positions		Low confidence⸸ ancestral allele positions
	No. of sites	% of annotated sites	No. of sites	% of annotated sites
3_prime_UTR_variant	102194	0.00399179	3289	0.00292792
5_prime_UTR_premature_start_codon_gain_variant	6141	0.000239873	167	0.000148666
5_prime_UTR_variant	31639	0.00123585	840	0.000747781
downstream_gene_variant	1024267	0.0400088	42474	0.037811
initiator_codon_variant	18	7.03096e-07	1	8.90216e-07
initiator_codon_variant&splice_region_variant	1	3.90609e-08		0
intergenic_region	14570046	0.569119	668780	0.595359
intron_variant	8290098	0.323819	348933	0.310626
missense_variant	102424	0.00400077	2364	0.00210447
missense_variant&splice_region_variant	1746	6.82003e-05	44	3.91695e-05
non_coding_transcript_exon_variant	14392	0.000562165	600	0.00053413
splice_acceptor_variant&intron_variant	376	1.46869e-05	12	1.06826e-05
splice_acceptor_variant&splice_donor_variant&intron_variant	1	3.90609e-08		0
splice_donor_variant&intron_variant	668	2.60927e-05	23	2.0475e-05
splice_donor_variant&splice_region_variant&intron_variant	1	3.90609e-08		0
splice_region_variant	660	2.57802e-05	18	1.60239e-05
splice_region_variant&intron_variant	14063	0.000549313	556	0.00049496
splice_region_variant&non_coding_transcript_exon_variant	340	1.32807e-05	12	1.06826e-05
splice_region_variant&stop_retained_variant	47	1.83586e-06	1	8.90216e-07
splice_region_variant&synonymous_variant	2261	8.83167e-05	86	7.65586e-05
start_lost	197	7.695e-06	5	4.45108e-06
start_lost&splice_region_variant	9	3.51548e-07		0
stop_gained	1353	5.28494e-05	22	1.95847e-05
stop_gained&splice_region_variant	32	1.24995e-06		0
stop_lost	53	2.07023e-06	5	4.45108e-06
stop_lost&splice_region_variant	84	3.28112e-06	3	2.67065e-06
stop_retained_variant	57	2.22647e-06		0
synonymous_variant	151482	0.00591702	4393	0.00391072
upstream_gene_variant	1286397	0.0502478	50695	0.0451295
No. of genomic positions annotated	25601047		1123323
Percentage of total positions annotated		48.0451		54.1187
Genomic positions not annotated	27684449		952342
Total	53285496		2075665
*High confidence ancestral alleles: Ancestral alleles with Prob ≥ 0.8 and supported by at least six out of 7 out-species
⸸Low confidence ancestral alleles: remaining ancestral alleles with prob < 0.8 or supported by less than six out of seven out-species

## Sheet: Table S10
Table S10. Partitioning of positions of ancestral alleles according to categories in 1000 Bull Genomes (Run9)
Overall coherence of the positions in previous study with current study
Category	1000 Bull Genomes	Bi-allelic position1	Naji et al [21]	Xiang et al [20]
Pass	41673522	31949580	10454493	20850717
TrSNP 90.0-99.0	41721395	35818402	5043669	13846175
Pass or Tr9099	83394917	67767982	15498162	34696892
TrSNP 99.0-99.9	12557071	-	939066	1899557
TrSNP 99.9-100.0	51733280	-	2657174	3263331
TrIndel 90.0-99.0	6523338	-	42648	16342
TrIndel 99.0-99.9	1338567	-	9146	3478
TrIndel 99.9-100	7609363	-	52628	12519
Other TrSNP/Indels	79761619	0	3700662	5195227
Total	163156536	67767982	19198824	39892119
Outside of the 1000 Bull Genomes	-	-	13237416	2681336
1 current study
